# Supplementary material for: Assessment of CD52 expression in "double-hit" and "double-expressor" lymphomas: Implications for clinical trial eligibility
Source: PLoS One. 2018 Jul 18;13(7):e0199708. doi: 10.1371/journal.pone.0199708 (PMC6051601; doi:10.1371/journal.pone.0199708)
Supplement: S1 Table — (XLSX) [file pone.0199708.s001.xlsx]

## Sheet: Primary Study Data
Case Index	Age (yrs)	Gender	Category	Source	Specimen Type	Path Diagnosis	Morphology	t(MYC)	t(IGH/BCL2)	t(BCL6)	BCL2 IHC (%)	MYC IHC (%)	Ki67 IHC (%)	CD20 Neg	CD20 Dim/Neg	CD20 Strong	CD20 IHC	CD20 Flow	Origin (Hans)	CD52 IHC Result	Intensity (0-3)	Variability	Pattern	Tissue size (mm2)	De novo	Relapse	Transformed	From?	Race/Ethnicity	IPI at Diagnosis (at least)	LDH at presentation (at least)	Stage (Ann Arbor)	Extranodal sites	ECOG PS	Bulky GI Involvement	Bone marrow Involvement (Y/N)	CNS Involvement	Prior therapy (>1mo)	Remission Achieved (to any line of therapy)	AutoSCT (Y/N)	AlloSCT (Y/N)	Prior XRT (Y/N)	Primary Refractory (Y/N)	Length of Remission	Alive (Y/N)
1	51	F	DHL	In-house	Bone marrow	HGBCL, "DHL"	Blastoid	Positive	Positive	Negative	n/a	n/a	n/a	Y	Y	N	n/a	Negative	n/a	Positive	3	Uniform	Memb/Cyto	20	N	N	Y	FL	White	3	5740	IV	2	0	N	Y	N	Y	Y	N	N	Y	N	Less than 6 months	N
2	59	M	DHL	Consult	Other tissue	HGBCL, "DHL"	DLBCL/BL	Positive	Positive	Negative	n/a	n/a	20	N	N	Y	n/a	Positive	n/a	Positive	2	Uniform	Memb/Cyto	304	N	N	Y	FL	White	3	5760	IV	2	0	N	NA	Y	N	Y	Y	N	Y	N	Less than one year	NA
3	46	F	DHL	In-house	Bone marrow	HGBCL, "DHL"	DLBCL	Positive	Positive	Negative	100	n/a	90	N	Y	N	n/a	Dim	n/a	Positive	3	Uniform	Memb/Cyto	75	Y	N	N	NA	White	3	6411	IV	2	0	N	Y	N	N	Y	N	Y	N	N	Less than 6 months	N
4	57	M	DHL	In-house	Bone marrow	HGBCL, "DHL"	Blastoid	Positive	Negative	Positive	100	n/a	n/a	N	Y	N	Positive	Dim	n/a	Positive	3	Variable	Memb/Cyto	68	Y	N	N	NA	White	3	4960	IV	2	NA	N	Y	N	N	N	N	N	N	Y	NA	N
5	21	M	DHL	In-house	Bone marrow	HGBCL, "DHL"	DLBCL	Positive	Negative	Positive	0	n/a	90	N	Y	N	n/a	Weak, variable	n/a	Positive	2	Uniform	Cytoplasmic	28	Y	N	N	NA	White	3	5080	IV	2	0	N	Y	N	N	Y	N	Y	N	N	NA	Y
6	56	F	DHL	Consult	Other tissue	HGBCL, "DHL"	DLBCL	Positive	Positive	Negative	100	70	80	N	N	Y	Positive	Positive	n/a	Positive	1	Variable	Cytoplasmic	253	N	N	Y	FL	White	4	233	IV	2	1	N	Y	N	N	Y	Y	N	N	N	NA	Y
7	77	F	DHL	Consult	Other tissue	HGBCL, "DHL"	Blastoid	Positive	Positive	Negative	100	100	40	N	N	Y	Positive	Positive	n/a	Positive	2	Uniform	Cytoplasmic	300	Y	N	N	NA	White	4	781	IV	2	NA	N	NA	Y	N	N	N	N	N	Y	NA	NA
8	86	F	DHL	In-house	Other tissue	HGBCL, "DHL"	DLBCL	Positive	Positive	Negative	100	90	90	N	N	Y	Positive	n/a	n/a	Negative	0	n/a	n/a	6	Y	N	N	NA	Asian	4	799	IV	3	NA	Y	NA	N	N	N	N	N	N	Y	NA	N
9	64	F	DHL	In-house	Cytology	HGBCL, "DHL"	DLBCL	Positive	Positive	Negative	100	65	55	N	Y	N	n/a	Dim to negative	n/a	Positive	1	Variable	Cytoplasmic	44	N	N	Y	FL	NA	4	966	IV	4	NA	Y	NA	Y	N	N	N	N	Y	Y	NA	N
10	37	F	DHL	In-house	Bone marrow	HGBCL, "DHL"	DLBCL	Positive	Positive	Negative	n/a	n/a	n/a	N	N	Y	Positive	Positive	n/a	Positive	2	Uniform	Cytoplasmic	54	Y	N	N	NA	Asian	3	2617	IV	5	NA	N	Y	N	N	Y	N	Y	N	N	NA	Y
11	67	F	DHL	In-house	Cytology	HGBCL, "THL"	DLBCL	Positive	Positive	Positive	100	60	60	Y	Y	N	n/a	Negative	n/a	Positive	3	Uniform	Cytoplasmic	150	N	N	Y	FL	White	4	677	IV	5	0	Y	NA	NA	Y	N	N	N	NA	Y	NA	N
12	62	F	DHL	In-house	Cytology	HGBCL, "DHL"	DLBCL	Positive	Positive	Negative	100	60	20	Y	Y	N	n/a	Negative	n/a	Positive	1	Variable	Cytoplasmic	336	N	N	Y	FL	White	4	980	IV	5	NA	N	Y	Y	N	N	N	N	Y	Y	NA	N
13	77	M	DHL	Consult	Other tissue	HGBCL, "DHL"	DLBCL/BL	Positive	Positive	Negative	100	95	60	n/a	n/a	n/a	n/a	n/a	n/a	Positive	2	Variable	Cytoplasmic	285	Y	N	N	NA	NA	3	NA	IV	2	NA	Y	NA	NA	N	NA	NA	NA	NA	NA	NA	NA
14	77	F	DHL	In-house	Cytology	HGBCL, "DHL"	Blastoid	Positive	Negative	Positive	100	90	85	N	N	Y	Positive	Positive	n/a	Positive	2	Uniform	Cytoplasmic	42	Y	N	N	NA	NA	5	723	IV	3	3	Y	NA	NA	N	N	N	N	N	NA	NA	N
15	56	F	DHL	In-house	Other tissue	HGBCL, "DHL"	DLBCL	Positive	Negative	Positive	0	30	55	N	N	Y	n/a	Positive	n/a	Negative	0	n/a	n/a	299	Y	N	N	NA	White	3	612	IV	2	NA	N	N	N	Y	Y	Y	N	N	N	Greater than one year	Y
16	64	M	DHL	In-house	Bone marrow	HGBCL, "DHL"	Blastoid	Positive	Positive	Negative	100	n/a	n/a	N	N	Y	Positive	Positive	n/a	Positive	1	Variable	Cytoplasmic	5	Y	N	N	NA	White	4	5830	IV	1	3	N	Y	N	N	NA	NA	NA	NA	NA	NA	NA
17	58	F	DHL	Consult	Other tissue	HGBCL, "DHL"	DLBCL	Positive	Positive	Negative	100	90	95	N	N	Y	Positive	n/a	n/a	Positive	2	Uniform	Cytoplasmic	198	Y	N	N	NA	White	NA	NA	NA	NA	NA	NA	NA	NA	N	NA	NA	NA	NA	NA	NA	NA
18	88	F	DHL	In-house	Other tissue	HGBCL, "DHL"	DLBCL/BL	Positive	Positive	Negative	100	95	85	N	N	Y	Positive	Positive	n/a	Positive	3	Uniform	Memb/Cyto	105	N	N	Y	FL	White	4	362	IV	2	NA	N	NA	NA	N	NA	N	N	Y	NA	NA	N
19	75	F	DHL	In-house	Other tissue	HGBCL, "DHL"	DLBCL	Positive	Positive	Negative	100	70	60	N	N	Y	Positive	Positive	n/a	Negative	0	n/a	n/a	32	Y	N	N	NA	White	3	141	IV	2	NA	N	Y	N	N	Y	N	N	N	N	Greater than one year	Y
20	74	M	DHL	In-house	Bone marrow	HGBCL, "DHL"	Blastoid	Positive	Positive	Negative	100	95	n/a	N	Y	N	Subset	Positive	n/a	Negative	0	n/a	n/a	48	Y	N	N	NA	White	4	1844	IV	2	NA	N	Y	Y	N	Y	N	N	Y	N	Less than 6 months	N
21	46	F	DHL	Consult	Other tissue	HGBCL, "DHL"	DLBCL	Positive	Negative	Positive	100	80	70	N	N	Y	Positive	n/a	n/a	Negative	0	n/a	n/a	416	Y	N	N	NA	Non-white, Hispanic	NA	NA	NA	NA	NA	NA	NA	NA	N	NA	NA	NA	NA	NA	NA	NA
22	58	F	DHL	In-house	Other tissue	HGBCL, "DHL"	DLBCL	Positive	Positive	Negative	100	95	95	N	N	Y	Positive	Positive	n/a	Positive	2	Uniform	Cytoplasmic	21	N	N	Y	FL	White	3	367	IV	2	NA	Y	N	N	N	NA	NA	NA	N	NA	NA	NA
23	48	M	DHL	In-house	Other tissue	HGBCL, "DHL"	Blastoid	Positive	Positive	Negative	100	85	80	N	N	Y	Positive	Positive	n/a	Positive	2	Uniform	Memb/Cyto	22	Y	N	N	NA	White	1	162	III	0	0	N	N	N	N	Y	N	N	N	N	Greater than one year	Y
24	70	M	DHL	Consult	Other tissue	HGBCL, "DHL"	DLBCL	Positive	Positive	Negative	0	85	75	N	N	Y	Positive	n/a	n/a	Positive	2	Variable	Cytoplasmic	49	Y	N	N	NA	White	NA	NA	IV	1	NA	N	N	N	N	N	N	N	N	Y	NA	NA
25	74	M	DHL	In-house	Other tissue	HGBCL, "DHL"	DLBCL/BL	Positive	Positive	Negative	100	100	85	Y	Y	N	n/a	Negative	n/a	Positive	1	Uniform	Cytoplasmic	384	Y	N	N	NA	White	4	420	IV	2		N	Y	N	N	N	N	N	N	Y	NA	N
26	59	M	DHL	In-house	Other tissue	HGBCL, "DHL"	DLBCL	Positive	Negative	Positive	30	90	80	N	N	Y	Positive	n/a	n/a	Positive	2	Variable	Cytoplasmic	28	Y	N	N	NA	White	NA	556	IV	4	NA	Y	N	N	N	Y	N	N	N	N	Less than one year	Y
27	85	M	DHL	In-house	Other tissue	HGBCL, "DHL"	Blastoid	Positive	Negative	Positive	100	95	90	N	N	Y	Positive	n/a	n/a	Positive	3	Uniform	Memb/Cyto	44	Y	N	N	NA	White	4	1442	IV	2	NA	N	Y	N	N	N	N	N	N	Y	NA	N
28	69	F	DHL	Consult	Other tissue	HGBCL, "THL"	DLBCL	Positive	Positive	Positive	100	90	50	N	N	Y	Positive	Positive	n/a	Positive	2	Variable	Cytoplasmic	7	N	N	Y	FL	White	NA	NA	III	0	NA	N	N	N	N	NA	NA	NA	N	NA	NA	NA
29	71	M	DHL	Consult	Other tissue	HGBCL, "DHL"	DLBCL	Positive	Negative	Positive	100	70	95	N	N	Y	Positive	n/a	n/a	Negative	0	n/a	n/a	160	Y	N	N	NA	NA	2	141	IV	2	NA	N	N	N	N	NA	NA	NA	N	NA	NA	NA
30	70	F	DHL	In-house	Other tissue	HGBCL, "DHL"	Blastoid	Positive	Positive	Negative	100	65	50	N	N	Y	Positive	Positive	n/a	Negative	0	n/a	n/a	6	N	N	Y	FL	White	2	107	IV	1	NA	N	N	N	N	Y	N	N	N	N	Greater than one year	Y
31	73	M	DHL	Consult	Other tissue	HGBCL, "DHL"	Blastoid	Positive	Positive	Negative	100	25	60	N	N	Y	n/a	Positive	n/a	Positive	3	Uniform	Cytoplasmic	20	N	N	Y	FL	NA	2	NA	IV	1	NA	Y	N	N	N	Y	NA	NA	N	NA	NA	Y
32	65	M	DHL	Consult	Other tissue	HGBCL, "THL"	DLBCL	Positive	Positive	Positive	95	n/a	95	N	N	Y	Positive	n/a	n/a	Negative	0	n/a	n/a	3	N	N	Y	FL	White	NA	607	IV	3	NA	N	N	N	N	N	N	N	N	Y	NA	N
33	66	M	DHL	Consult	Other tissue	HGBCL, "DHL"	DLBCL/BL	Positive	Positive	Negative	100	95	95	N	N	Y	Positive	n/a	n/a	Positive	2	Uniform	Cytoplasmic	55	Y	N	N	NA	White	4	321	IV	4	NA	Y	Y	Y	N	Y	N	N	N	N	Less than 6 months	N
34	66	M	DHL	Consult	Other tissue	HGBCL, "DHL"	DLBCL	Positive	Positive	Negative	100	35	75	N	N	Y	Positive	Positive	n/a	Positive	2	Variable	Cytoplasmic	36	N	N	Y	FL	White	NA	NA	IV	NA	NA	N	N	N	N	Y	N	Y	N	N	Greater than one year	Y
35	71	M	DHL	In-house	Other tissue	HGBCL, "DHL"	DLBCL/BL	Positive	Positive	Negative	100	85	70	N	N	Y	Positive	Positive	n/a	Positive	2	Uniform	Memb/Cyto	168	N	N	Y	FL	White	3	610	III	0	0	N	N	N	N	Y	Y	N	Y	N	Greater than one year	Y
36	70	M	DHL	Consult	Other tissue	HGBCL, "DHL"	DLBCL	Positive	Negative	Positive	95	80	75	N	N	Y	Positive	Positive	n/a	Positive	3	Uniform	Memb/Cyto	432	Y	N	N	NA	White	NA	NA	NA	NA	NA	NA	NA	NA	N	NA	NA	NA	NA	NA	NA	NA
37	76	M	DHL	Consult	Other tissue	HGBCL, "THL"	Blastoid	Positive	Positive	Positive	100	70	50	N	N	Y	Positive	n/a	n/a	Negative	0	n/a	n/a	4	Y	N	N	NA	White	5	935	IV	2	3	N	Y	N	N	N	N	N	N	Y	NA	Y
38	74	F	DHL	In-house	Other tissue	HGBCL, "DHL"	DLBCL/BL	Positive	Negative	Positive	95	95	85	N	Y	N	Weak, subset	Dim to negative	n/a	Negative	0	n/a	n/a	375	Y	N	N	NA	White	3	253	IV	1	0	N	N	N	N	NA	N	N	N	NA	NA	Y
39	69	M	DHL	Consult	Other tissue	HGBCL, "THL"	DLBCL	Positive	Positive	Positive	100	50	75	N	N	Y	Positive	n/a	n/a	Positive	2	Variable	Cytoplasmic	3	Y	N	N	NA	White	2	NA	III	0	0	N	N	N	N	N	NA	NA	N	Y	NA	NA
40	78	M	DHL	In-house	Other tissue	HGBCL, "DHL"	DLBCL	Positive	Positive	Negative	100	60	70	N	N	Y	Positive	n/a	n/a	Positive	3	Uniform	Memb/Cyto	143	Y	N	N	NA	White	5	605	IV	2	2	N	Y	Y	N	N	N	N	N	Y	NA	Y
41	68	F	DEL	Consult	Bone marrow	HGBCL, NOS	DLBCL/BL	Negative	n/a	n/a	100	60	85	n/a	n/a	n/a	n/a	n/a	n/a	Negative	0	n/a	n/a	30	Y	N	N	NA	Black	3	11743	IV	1	2	N	Y	N	N	Y	N	N	N	Y	Less than one year	Y
42	75	M	DEL	Consult	Other tissue	HGBCL, NOS	DLBCL/BL	Negative	n/a	n/a	100	70	80	N	N	Y	Positive	Positive	n/a	Positive	2	Variable	Cytoplasmic	36	Y	N	N	NA	White	4	305	IV	3	2	N	Y	N	N	Y	N	N	N	N	Greater than one year	NA
43	30	M	DEL	In-house	Other tissue	HGBCL, NOS	Blastoid	Negative	n/a	n/a	100	55	80	N	N	Y	Positive	Positive	n/a	Positive	2	Variable	Cytoplasmic	80	Y	N	N	NA	White	2	148	IIE	1	1	N	N	N	N	Y	N	N	N	N	Less than one year	Y
44	75	M	DEL	In-house	Other tissue	DLBCL, NOS	DLBCL	Negative	n/a	n/a	100	80	100	N	N	Y	Positive	n/a	GCB	Negative	0	n/a	n/a	60	Y	N	N	NA	White	NA	118	NA	1	NA	N	N	Y	N	N	N	N	N	Y	NA	N
45	59	M	DEL	Consult	Other tissue	DLBCL, NOS	DLBCL	Negative	n/a	n/a	100	90	95	N	N	Y	Positive	n/a	GCB	Negative	0	n/a	n/a	171	Y	N	N	NA	White	NA	307	NA	1	NA	N	N	Y	N	N	N	N	Y	Y	NA	N
46	67	M	DEL	Consult	Other tissue	DLBCL, NOS	DLBCL	Negative	n/a	n/a	100	55	75	N	N	Y	Positive	n/a	ABC	Positive	2	Variable	Cytoplasmic	88	Y	N	N	NA	White	1	NA	I	0	NA	N	N	N	N	NA	NA	NA	N	NA	NA	NA
47	84	M	DEL	In-house	Other tissue	DLBCL, NOS	DLBCL	Negative	n/a	n/a	60	50	85	n/a	n/a	n/a	n/a	n/a	GCB	Positive	3	Variable	Memb/Cyto	50	N	N	Y	CLL	White	3	192	IV	2	NA	N	N	N	N	N	N	N	Y	Y	NA	N
48	86	M	DEL	Consult	Other tissue	DLBCL, NOS	DLBCL	Negative	n/a	n/a	100	40	100	N	N	Y	Positive	n/a	ABC	Positive	1	Variable	Cytoplasmic	418	Y	N	N	NA	White	4	325	IV	1	1	N	N	N	N	N	N	N	N	Y	NA	N
49	65	M	DEL	In-house	Other tissue	DLBCL, NOS	DLBCL	Negative	n/a	n/a	100	60	60	N	N	Y	Positive	n/a	ABC	Negative	0	n/a	n/a	29	N	N	Y	FL	White	3	342	IV	1	NA	N	N	N	N	Y	N	N	N	N	Less than one year	Y
50	68	F	DEL	Consult	Other tissue	DLBCL, NOS	DLBCL	Negative	n/a	n/a	100	80	40	N	N	Y	Positive	n/a	GCB	Positive	3	Uniform	Memb/Cyto	12	Y	N	N	NA	White	4	425	IV	2	NA	Y	N	N	Y	Y	NA	NA	N	N	NA	NA
51	65	M	DEL	Consult	Other tissue	DLBCL, NOS	DLBCL	Negative	n/a	n/a	100	50	90	N	N	Y	Positive	n/a	GCB	Positive	2	Variable	Cytoplasmic	6	Y	N	N	NA	White	3	118	IV	4	NA	Y	N	Y	N	N	N	N	N	Y	NA	NA
52	92	F	DEL	Consult	Other tissue	DLBCL, NOS	DLBCL	Negative	n/a	n/a	100	65	95	N	N	Y	Positive	n/a	ABC	Positive	1	Variable	Cytoplasmic	33	Y	N	N	NA	NA	NA	NA	NA	NA	NA	NA	NA	NA	N	NA	NA	NA	NA	NA	NA	NA
53	61	M	DEL	Consult	Other tissue	HGBCL, NOS	DLBCL/BL	Negative	n/a	n/a	100	80	100	N	N	Y	Positive	n/a	n/a	Positive	1	Variable	Cytoplasmic	420	Y	N	N	NA	White	4	289	IV	3	NA	N	N	N	N	NA	NA	NA	N	NA	NA	NA
54	57	F	DEL	In-house	Other tissue	DLBCL, NOS	DLBCL	Positive	Negative	Negative	100	50	95	N	Y	N	Positive	Dim	ABC	Positive	3	Variable	Memb/Cyto	308	N	N	Y	LPL	White	2	510	IV	1	NA	N	N	N	N	Y	N	N	N	N	Less than 6 months	Y
55	80	F	DEL	Consult	Other tissue	DLBCL, NOS	DLBCL	Negative	n/a	n/a	100	90	100	N	Y	N	Dim/absent	n/a	GCB	Positive	2	Variable	Cytoplasmic	30	Y	N	N	NA	White	NA	NA	NA	NA	NA	NA	NA	NA	N	NA	NA	NA	NA	NA	NA	NA
56	68	M	DEL	In-house	Other tissue	DLBCL, NOS	DLBCL	Negative	n/a	n/a	100	50	60	Y	Y	N	n/a	Negative	ABC	Positive	3	Uniform	Memb/Cyto	176	N	Y	N	NA	White	3	174	IV	2	0	N	N	N	N	Y	Y	N	N	N	Less than 6 months	N
57	80	F	DEL	In-house	Other tissue	DLBCL, NOS	DLBCL	Negative	n/a	n/a	100	45	70	N	N	Y	Positive	n/a	ABC	Positive	1	Variable	Cytoplasmic	8	Y	N	N	NA	White	4	238	IV	2	NA	Y	N	N	N	N	N	N	N	Y	NA	N
58	85	F	DEL	In-house	Other tissue	DLBCL, NOS	DLBCL	Negative	n/a	n/a	70	50	65	N	N	Y	Positive	n/a	ABC	Positive	3	Uniform	Memb/Cyto	42	Y	N	N	NA	White	2	NA	IV	1	0	N	N	N	N	N	N	N	N	N	Less than one year	Y
59	36	F	DEL	In-house	Other tissue	DLBCL, NOS	DLBCL	Negative	n/a	n/a	55	45	50	N	N	Y	Positive	Positive	GCB	Positive	2	Variable	Cytoplasmic	352	Y	N	N	NA	White	1	NA	IV	1	NA	N	N	N	N	Y	Y	N	N	N	Less than one year	Y
60	62	F	DEL	Consult	Other tissue	DLBCL, NOS	DLBCL	Negative	n/a	n/a	100	90	85	N	N	Y	Positive	n/a	ABC	Positive	3	Variable	Cytoplasmic	2	Y	N	N	NA	White	1	215	II	0	0	N	N	N	N	Y	N	N	N	N	Less than one year	Y
61	60	M	DEL	Consult	Other tissue	DLBCL, NOS	DLBCL	Negative	n/a	n/a	90	40	80	N	N	Y	Positive	n/a	ABC	Negative	0	n/a	n/a	176	Y	N	N	NA	White	1	NA	III	NA	NA	N	N	N	N	Y	N	N	N	N	NA	NA
62	74	M	DEL	Consult	Other tissue	DLBCL, NOS	DLBCL	Negative	n/a	n/a	100	80	95	N	N	Y	Positive	n/a	ABC	Positive	2	Variable	Memb/Cyto	192	Y	N	N	NA	White	3	600	III	0	NA	N	N	N	N	NA	NA	NA	N	NA	NA	NA
63	87	M	DEL	Consult	Other tissue	HGBCL, NOS	DLBCL/BL	Negative	n/a	n/a	60	60	85	N	N	Y	Positive	Positive	n/a	Positive	1	Variable	Cytoplasmic	90	Y	N	N	NA	White	3	NA	IV	2	NA	N	N	N	N	NA	NA	NA	NA	NA	NA	NA
64	64	M	DEL	Consult	Other tissue	DLBCL, NOS	DLBCL	Negative	n/a	n/a	90	50	70	N	N	Y	Positive	n/a	ABC	Positive	2	Variable	Cytoplasmic	16	Y	N	N	NA	White	NA	NA	NA	NA	NA	NA	NA	NA	N	NA	NA	NA	NA	NA	NA	NA
65	57	M	DEL	Consult	Other tissue	DLBCL, NOS	DLBCL	Negative	n/a	n/a	95	80	90	N	N	Y	Positive	n/a	ABC	Negative	0	n/a	n/a	8	N	N	Y	LPL	White	3	279	IV	2	0	N	Y	N	N	Y	N	N	N	N	Less than one year	Y
66	63	M	DEL	Consult	Other tissue	DLBCL, NOS	DLBCL	Negative	n/a	n/a	95	40	80	Y	Y	N	Negative	Negative	ABC	Positive	1	Variable	Cytoplasmic	8	N	N	Y	LPL	White	2	NA	IV	NA	NA	N	N	N	N	N	Y	NA	N	Y	NA	NA
67	84	F	DEL	Consult	Other tissue	DLBCL, NOS	DLBCL	Positive	Negative	Negative	80	80	90	N	N	Y	Positive	n/a	ABC	Positive	1	Uniform	Memb/Cyto	90	N	N	Y	CLL	White	3	NA	IV	2	NA	N	N	N	N	Y	N	N	N	Y	Less than 6 months	Y
68	46	M	DEL	In-house	Other tissue	DLBCL, NOS	DLBCL	Negative	n/a	n/a	100	80	90	N	N	Y	Positive	n/a	ABC	Positive	1	Variable	Cytoplasmic	40	Y	N	N	NA	White	2	187	IV	3	0	N	N	N	N	Y	N	N	N	N	Less than one year	Y
69	69	M	DEL	Consult	Other tissue	DLBCL, NOS	DLBCL	Negative	n/a	n/a	100	45	80	N	N	Y	Positive	Positive	GCB	Positive	1	Variable	Cytoplasmic	342	Y	N	N	NA	White	1	NA	II	1	NA	Y	N	N	N	N	N	N	N	Y	NA	N
70	58	M	DEL	Consult	Other tissue	DLBCL, NOS	DLBCL	Negative	n/a	n/a	60	50	90	N	N	Y	Positive	n/a	ABC	Negative	0	n/a	n/a	432	Y	N	N	NA	White	NA	NA	NA	NA	NA	NA	NA	NA	N	NA	NA	NA	NA	NA	NA	NA
71	34	F	DEL	In-house	Other tissue	DLBCL, NOS	DLBCL	Negative	n/a	n/a	85	45	45	N	N	Y	Positive	Positive	ABC	Negative	0	n/a	n/a	45	Y	N	N	NA	White	0	173	II	0	NA	N	N	N	N	Y	N	N	N	N	Less than one year	Y
72	51	F	DEL	Consult	Other tissue	HGBCL, NOS	DLBCL/BL	Negative	n/a	n/a	100	70	90	N	N	Y	Positive	Positive	n/a	Positive	2	Variable	Memb/Cyto	270	Y	N	N	NA	White	0	NA	II	0	NA	N	N	N	N	Y	N	N	N	N	Greater than one year	Y
73	88	F	DEL	Consult	Other tissue	HGBCL, NOS	DLBCL/BL	Negative	n/a	n/a	90	70	95	N	N	Y	Positive	n/a	n/a	Negative	0	n/a	n/a	14	Y	N	N	NA	NA	3	NA	IV	2	1	N	N	Y	N	N	N	N	N	Y	NA	N
74	72	F	DEL	Consult	Other tissue	DLBCL, NOS	DLBCL	Negative	n/a	n/a	100	50	80	N	N	Y	Positive	n/a	ABC	Positive	1	Uniform	Cytoplasmic	4	Y	N	N	NA	White	2	NA	IV	1	NA	N	N	N	N	NA	NA	NA	NA	NA	NA	NA
75	66	F	DEL	Consult	Other tissue	DLBCL, NOS	DLBCL	Negative	n/a	n/a	100	70	85	N	N	Y	Positive	n/a	ABC	Positive	1	Variable	Cytoplasmic	152	Y	N	N	NA	White	2	NA	IV	1	NA	Y	N	N	N	Y	Y	N	N	N	Less than 6 months	Y
76	71	M	DEL	Consult	Other tissue	DLBCL, NOS	DLBCL	Negative	n/a	n/a	70	60	45	N	N	Y	Positive	n/a	ABC	Positive	1	Variable	Cytoplasmic	180	N	Y	N	NA	White	2	NA	IV	1	NA	Y	N	N	N	NA	NA	NA	NA	NA	NA	NA
77	65	M	DEL	In-house	Other tissue	DLBCL, NOS	DLBCL	Negative	n/a	n/a	55	45	95	N	Y	N	Positive	Dim	GCB	Positive	1	Uniform	Cytoplasmic	14	N	Y	N	NA	White	NA	200	NA	1	1	N	N	Y	N	Y	Y	N	Y	N	Less than one year	Y
78	64	M	DEL	Consult	Other tissue	DLBCL, NOS	DLBCL	Negative	n/a	n/a	100	45	80	N	N	Y	Positive	n/a	ABC	Positive	1	Uniform	Memb/Cyto	3	Y	N	N	NA	White	2	NA	III	0	NA	N	N	N	Y	Y	N	N	N	N	Less than one year
79	72	F	DEL	Consult	Other tissue	DLBCL, NOS	DLBCL	Negative	n/a	n/a	75	85	95	N	Y	N	Positive	Dim	ABC	Positive	3	Variable	Memb/Cyto	368	Y	N	N	NA	White	2	NA	III	0	1	N	N	N	Y	Y	N	N	N	N	Less than one year	Y
80	83	M	DEL	Consult	Other tissue	DLBCL, NOS	DLBCL	Negative	n/a	n/a	95	70	95	N	N	Y	Positive	n/a	GCB	Positive	3	Uniform	Cytoplasmic	25	Y	N	N	NA	Non-white, Hispanic	5	NA	IV	5	NA	N	N	N	N	N	N	N	N	Y	NA	N
81	42	M	DEL	Consult	Other tissue	DLBCL, NOS	DLBCL	Negative	n/a	n/a	100	90	90	N	N	Y	Positive	Positive	GCB	Positive	3	Variable	Cytoplasmic	98	Y	N	N	NA	White	1	NA	III	0	NA	N	N	N	N	N	N	N	N	Y	NA	Y
82	63	M	DEL	Consult	Other tissue	DLBCL, NOS	DLBCL	Negative	n/a	n/a	70	45	100	N	N	Y	Positive	n/a	ABC	Positive	2	Uniform	Cytoplasmic	8	Y	N	N	NA	White	NA	NA	NA	NA	NA	NA	NA	NA	N	NA	NA	NA	NA	NA	NA	NA
83	53	F	DEL	Consult	Other tissue	DLBCL, NOS	DLBCL	Negative	n/a	n/a	100	60	80	N	N	Y	Positive	Positive	GCB	Negative	0	n/a	n/a	2	Y	N	N	NA	White	0	139	1E	1	0	N	N	N	N	Y	N	N	N	N	Less than one year	Y
84	68	M	DEL	Consult	Other tissue	DLBCL, NOS	DLBCL	Negative	n/a	n/a	90	60	60	N	N	Y	Positive	n/a	ABC	Positive	1	Uniform	Cytoplasmic	8	Y	N	N	NA	White	3	353	III	0	0	N	N	N	Y	Y	N	N	N	N	Less than one year	Y
85	65	F	DEL	Consult	Other tissue	DLBCL, NOS	DLBCL	Negative	n/a	n/a	90	80	35	N	N	Y	Positive	n/a	GCB	Positive	2	Variable	Cytoplasmic	360	Y	N	N	NA	White	0	195	I	0	NA	N	N	N	N	Y	N	N	N	N	Less than one year	Y
86	50	F	DEL	Consult	Other tissue	DLBCL, NOS	DLBCL	Negative	n/a	n/a	80	50	90	N	N	Y	Positive	n/a	GCB	Negative	0	n/a	n/a	2	Y	N	N	NA	White	3	555	IV	3	0	Y	N	N	N	Y	N	N	N	N	Less than 6 months	Y
87	76	M	DEL	In-house	Other tissue	DLBCL, NOS	DLBCL	Negative	n/a	n/a	95	95	95	N	N	Y	Positive	Positive	ABC	Positive	1	Variable	Cytoplasmic	105	Y	N	N	NA	White	NA	208	NA	1	2	N	N	Y	N	Y	N	N	N	N	Less than 6 months	Y
88	50	M	DEL	Consult	Other tissue	DLBCL, NOS	DLBCL	Negative	n/a	n/a	55	75	100	N	N	Y	Positive	n/a	GCB	Positive	3	Variable	Cytoplasmic	24	Y	N	N	NA	White	3	1166	IV	2	0	Y	N	N	N	N	N	N	N	Y	NA	Y
89	79	M	DEL	Consult	Other tissue	DLBCL, NOS	DLBCL	Negative	n/a	n/a	90	80	70	N	N	Y	Positive	Positive	GCB	Positive	3	Uniform	Cytoplasmic	9	Y	N	N	NA	White	2	197	III	0	1	N	N	N	N	NA	N	N	N	NA	NA	Y
90	65	M	DEL	In-house	Other tissue	DLBCL, NOS	DLBCL	Negative	n/a	n/a	95	80	75	N	N	Y	Positive	n/a	ABC	Positive	2	Variable	Cytoplasmic	112	N	N	Y	FL	American Indian	NA	160	NA	1	1	N	N	Y	N	NA	Y	N	N	NA	NA	Y
91	38	M	DEL	In-house	Other tissue	DLBCL, NOS	DLBCL	Negative	n/a	n/a	85	60	70	N	N	Y	n/a	Positive	ABC	Positive	2	Variable	Cytoplasmic	117	N	N	Y	MZL	White	0	157	I	0	1	N	N	N	N	Y	N	N	Y	N	Less than one year	Y
92	62	M	DEL	In-house	Other tissue	DLBCL, NOS	DLBCL	Positive	Negative	Negative	95	95	95	N	N	Y	Positive	Positive	ABC	Positive	1	Variable	Cytoplasmic	42	N	Y	N	NA	White	3	339	IV	1	0	N	N	N	N	N	Y	N	N	Y	NA	NA
93	44	M	DEL	Consult	Other tissue	DLBCL, NOS	DLBCL	Positive	Negative	Negative	100	65	95	N	N	Y	Positive	n/a	ABC	Negative	0	n/a	n/a	221	Y	N	N	NA	Asian	1	NA	IV	1	1	Y	N	N	Y	N	N	N	N	Y	NA	Y
94	64	M	DEL	Consult	Other tissue	DLBCL, NOS	DLBCL	Negative	n/a	n/a	95	95	95	n/a	n/a	n/a	n/a	n/a	ABC	Positive	2	Variable	Cytoplasmic	396	Y	N	N	NA	White	4	558	IV	2	1	N	N	N	N	N	N	N	N	Y	NA	Y
95	78	F	DEL	In-house	Other tissue	DLBCL, NOS	DLBCL	Negative	n/a	n/a	90	60	90	N	N	Y	Positive	Positive	ABC	Negative	0	n/a	n/a	275	Y	N	N	NA	Non-white, Hispanic	3	546	II	1	2	Y	N	N	N	Y	N	N	N	N	Less than 6 months	Y
96	65	F	DEL	Consult	Other tissue	DLBCL, NOS	DLBCL	Negative	n/a	n/a	100	65	90	N	N	Y	Positive	n/a	ABC	Positive	2	Uniform	Cytoplasmic	18	Y	N	N	NA	White	1	165	I	0	1	N	N	N	N	Y	N	N	N	N	Less than 6 months	Y
97	85	M	DEL	Consult	Other tissue	DLBCL, NOS	DLBCL	Negative	n/a	n/a	90	60	70	N	N	Y	Positive	n/a	GCB	Negative	0	n/a	n/a	112	Y	N	N	NA	White	2	NA	III	0	NA	NA	NA	NA	N	NA	NA	NA	NA	NA	NA	NA
98	68	M	DEL	Consult	Other tissue	DLBCL, NOS	DLBCL	Negative	n/a	n/a	100	50	85	N	N	Y	Positive	Positive	ABC	Positive	1	Variable	Cytoplasmic	243	Y	N	N	NA	White	3	NA	IV	3	NA	N	Y	Y	Y	Y	N	N	N	N	Less than one year	Y

## Sheet: Figure 2 Data
Characteristic	CD52 IHC score					Total	% Positive	P
	Negative (0)	Weak (1+)	Intermediate (2+)	Strong (3+)	Any Positive (1+ to 3+)
Total	24	23	31	20	74	98	75.5102
Age
≤ 65 years	12	10	18	7	35	47	74.4681	0.818
> 65 years	12	13	13	13	39	51	76.4706
Gender
Male	12	15	20	11	46	58	79.3103	0.293
Female	12	8	11	9	28	40	70
IPI at diagnosis
0-2	7	7	9	7	23	30	76.6667	0.944
3-5	12	13	13	12	38	50	76
LDH, U/L
≤ 350 U/L	10	8	9	4	21	31	67.7419	0.477
> 350 U/L	8	5	10	10	25	33	75.7576
Ann Arbor stage
I-III	5	3	11	4	18	23	78.2609	0.81
IV	15	17	15	15	47	62	75.8065
Extranodal sites
0-1	11	11	14	7	32	43	74.4186	0.756
> 1	10	10	12	12	34	44	77.2727
Bulky GI disease	4	5	6	4	15	19	78.9474	0.299
Bone marrow	5	5	4	5	14	19	73.6842	0.849
CNS	4	5	5	1	11	15	73.3333	0.849
Prior chemotherapy
Yes	2	3	0	4	7	9	77.7778	0.865
No	22	20	31	16	67	89	75.28
Remission achieved
Yes	12	9	15	8	32	44	72.7273	0.703
No	7	8	6	9	23	30	76.6667
Primary refractory status
Yes	8	9	5	8	22	30	73.3333	0.96
No	11	8	15	8	31	42	73.8095
Transformed disease
Yes	4	5	7	6	18	22	81.8182	0.434
No	20	18	24	14	56	76	73.6842
Tissue size
≤ 50 mm2	13	11	15	10	36	49	73.4694	0.638
> 50 mm2	11	12	16	10	38	49	77.551
Specimen type
Bone marrow	2	1	2	3	6	8	75	0.968
Other tissue	22	20	28	16	64	86	74.4186	0.502
Cytology (cell blocks)	0	2	1	1	4	4	100	0.246
Pathologic diagnosis
All DHL	10	5	16	9	30	40	75	0.92
MYC and BCL2, no BCL6	4	5	11	5	21	25	84	0.089
MYC and BCL6, no BCL2	4	0	3	3	6	10	60	0.207
MYC, BCL2 and BCL6	2	0	2	1	3	5	60	0.407
All DEL (non-DHL)	14	18	15	11	44	58	75.8621	0.92
DLBCL, NOS (DEL phenotype)	12	16	12	11	39	51	76.4706	0.772
GCB type, COO	5	2	4	6	12	17	70.5882	0.484
ABC type, COO	7	14	8	5	27	34	79.4118
HGBCL, NOS (DEL phenotype)	2	2	3	0	5	7	71.4286	0.772
Immunophenotype (by IHC or flow)
CD20
Negative	0	3	0	3	6	6	100	<0.001
Dim/weak	2	2	2	4	8	10	80	0.726
Dim/weak to negative	2	5	2	7	14	16	88	0.222
Strong	21	18	27	12	57	78	73.0769
MYC
≤ 65%	12	14	10	7	31	43	72.093	0.624
≥ 70%	11	8	18	10	36	47	76.5957
BCL2
≤ 95%	11	8	10	7	25	36	69.4444	0.352
= 100%	13	15	17	14	46	59	77.9661
Ki67
≤ 80%	8	18	10	10	38	46	82.6087	0.238
≥ 85%	13	12	12	10	34	47	72.3404
Cytogenetics
MYC translocation	11	7	16	10	33	44	75	0.912
BCL2 translocation	6	5	13	6	24	30	80	0.267
BCL6 translocation	6	0	5	4	9	15	60	0.099
Morphology
DLCBL	18	19	21	15	55	73	75.3425	0.944
DLBCL/BL	3	3	6	1	10	13	76.9231	0.897
Blastoid	3	1	4	4	9	12	75	0.968
